# Supplementary material for: Decrease in the Size of Fat-Enlarged Axillary Lymph Nodes and Serum Lipids after Bariatric Surgery
Source: Cells. 2022 Jan 30;11(3):482. doi: 10.3390/cells11030482 (PMC8834314; doi:10.3390/cells11030482)
Supplement: Supplementary file 1 [file cells-11-00482-s001.zip]

Archive with 1 entries (1 files):
- cells-1481278-supplementary.pdf
